# Supplementary material for: How toothed whales divide up the world: phylogeny and ecology shape life-history strategies of odontocetes
Source: BMC Ecol Evol. 2026 May 21;26:52. doi: 10.1186/s12862-026-02530-y (PMC13244838; doi:10.1186/s12862-026-02530-y)
Supplement: Supplementary file 1 — Supplementary Material 1 [file 12862_2026_2530_MOESM1_ESM.xlsx]

## Sheet: odontocete
subo	fam	sp	References	name	code	group	clus	len	loglen	weight	logwt	wtpred	wtresid	gest	loggest	gestpred	gestresid	inter	loginter	interpred	interresid	long	loglong	longpred	longresid	neolen	logneo	neoresid	neopred	asm	logasm	asmpred	asmresid	lbathy	bathymean	Ice15sMean	latmean	ablat
Odontoceti	Ziphiidae	Berardius bairdii	57,70,72,78,130,135	Baird?s beaked whale	Bba	Slow	B	1280	3.10721	11380000	7.05614	7.04612	0.0100176	17	1.23045	1.0958	0.134648	24	1.38021	1.48166	-0.101451	84	1.92428	1.87443	0.0498489	460	2.66276	0.121311	2.54145	12	1.07918	0.975759	0.103422	3.61172	4090	0.364	45.6	45.6
Odontoceti	Delphinidae	Cephalorhynchus commersonii	35,51,52,84,130	Commerson?s dolphin	Cco	Fast	R	175	2.24304	72400	4.85974	4.68434	0.175402	11.5	1.0607	1.05774	0.00295787	.	1.37634	1.37634	0	18	1.25527	1.3397	-0.0844252	65	1.81291	-0.0435491	1.85646	7.5	0.875061	0.824858	0.0502032	3.17319	1490	0.202	-54.3	54.3
Odontoceti	Delphinidae	Cephalorhynchus heavisidii	14,35,57	Heaviside?s dolphin	Che	Slow	R	174	2.24055	40000	4.60206	4.67753	-0.0754751	10.5	1.02119	1.05763	-0.0364411	.	1.37549	1.37549	0	.	1.32567	1.32567	0	85	1.92942	0.0749292	1.85449	7.5	0.875061	0.824423	0.0506378	3.276	1888	0.01	-3.5	3.5
Odontoceti	Delphinidae	Cephalorhynchus hectori	35,57,130,147,148	Hector?s dolphin	Chc	Fast	R	180	2.25527	50000	4.69897	4.71777	-0.0188038	10.5	1.02119	1.05828	-0.0370895	36	1.5563	1.42531	0.130991	20	1.30103	1.34727	-0.0462381	60	1.77815	-0.0880088	1.86616	7.5	0.875061	0.826994	0.0480668	2.92737	846	0.01	-43.3	43.3
Odontoceti	Monodontidae	Delphinapterus leucas	21,23,24,57,101,143,151	Beluga whale	Dle	Bet	B	550	2.74036	1360000	6.13354	6.04353	0.0900103	14.5	1.16137	1.07964	0.0817245	36	1.5563	1.4574	0.0989052	77	1.88649	1.64743	0.239058	150	2.17609	-0.0745745	2.25067	9	0.954243	0.9117	0.0425421	2.94645	884	8.42	72.4	72.4
Odontoceti	Delphinidae	Delphinus delphis	39110130	Common dolphin	Dde	Fast	R	260	2.41497	80000	4.90309	5.15424	-0.251147	10.5	1.02119	1.06531	-0.0441232	24	1.38021	1.43588	-0.0556634	22	1.34242	1.44609	-0.103665	85	1.92942	-0.0633277	1.99275	7.5	0.875061	0.854881	0.02018	3.56348	3660	0.0798	18.3	18.3
Odontoceti	Delphinidae	Globicephala macrorhynchus	74,75,107	Short-finned pilot whale	Gma	Bet	B	720	2.85733	726000	5.86094	6.36321	-0.502271	15	1.17609	1.08479	0.0912961	84	1.92428	1.46513	0.459145	63	1.79934	1.71981	0.0795294	185	2.26717	-0.07621	2.34338	9	0.954243	0.932126	0.0221169	3.62325	4200	0.0135	-1.24	1.2
Odontoceti	Delphinidae	Globicephala melas	36,57,88,107	Long-finned pilot whale	Gme	Bet	R	630	2.79934	800000	5.90309	6.20472	-0.301625	12	1.07918	1.08224	-0.00305983	42	1.62325	1.4613	0.161951	60	1.77815	1.68393	0.0942244	176	2.24551	-0.0519018	2.29741	12	1.07918	0.921999	0.157182	3.5966	3950	0.492	-31.6	31.6
Odontoceti	Delphinidae	Grampus griseus	57,94,108	Risso?s dolphin, grampus	Ggr	Fast	R	400	2.60206	387500	5.58827	5.66555	-0.0772747	12	1.07918	1.07355	0.00562895	.	1.49762	1.49762	0	42.5	1.62839	1.56185	0.0665355	135	2.13033	-0.0107067	2.14104	.	0.911457	0.911457	0	3.57403	3750	0.0206	10.1	10.1
Odontoceti	Ziphiidae	Hyperoodon ampullatus	8,57,92,169	Northern bottlenose whale	Ham	Fast	R	980	2.99123	5800000	6.76343	6.72914	0.0342881	12	1.07918	1.09069	-0.011511	24	1.38021	1.47399	-0.0937793	37	1.5682	1.80266	-0.23446	300	2.47712	0.0276091	2.44951	10	1	0.955506	0.044494	3.50515	3200	0.287	47.1	47.1
Odontoceti	Kogiidae	Kogia breviceps	57,90,134	Pygmy sperm whale	Kbr	Fast	R	380	2.57978	431500	5.63498	5.60466	0.030316	10	1	1.07257	-0.0725712	12	1.07918	1.44678	-0.367595	17	1.23045	1.54807	-0.31762	124.8	2.09621	-0.0271685	2.12338	.	0.904799	0.904799	0	3.62634	4230	0.0133	-0.159	0.2
Odontoceti	Kogiidae	Kogia sima	165166167168	Dwarf sperm whale	.	Slow	R	216	2.33445	183067	5.26261	4.93418	0.328433	9.1	0.959041	1.06177	-0.102725	.	1.40722	1.40722	0	23	1.36173	1.39626	-0.0345361	100	2	0.0710771	1.92892	5	0.69897	0.840821	-0.141851	3.62737	4240	0.011	-2.1	2.1
Odontoceti	Delphinidae	Lagenodelphis hosei	37,57,67,116,120	Fraser?s dolphin	Lho	Fast	R	270	2.43136	164000	5.21484	5.19903	0.0158114	12	1.07918	1.06603	0.0131469	24	1.38021	1.43696	-0.0567475	17.5	1.24304	1.45623	-0.213192	100	2	-0.00573843	2.00574	7	0.845098	0.857743	-0.0126453	3.62014	4170	0.0162	-0.127	0.1
Odontoceti	Delphinidae	Lagenorhynchus acutus	31,57	Atlantic white-sided dolphin	Lac	Slow	R	270	2.43136	182000	5.26007	5.19903	0.0610389	10.5	1.02119	1.06603	-0.0448451	12	1.07918	1.43696	-0.357777	27	1.43136	1.45623	-0.0248662	120	2.07918	0.0734428	2.00574	9	0.954243	0.857743	0.0964992	3.32222	2100	0.333	59.3	59.3
Odontoceti	Delphinidae	Lagenorhynchus albirostris	165166167168	White-beaked dolphin	.	Fast	R	305	2.4843	180000	5.25527	5.34371	-0.0884346	12	1.07918	1.06837	0.0108154	.	1.45784	1.45784	0	.	1.49438	1.49438	0	115	2.0607	0.0129997	2.0477	8	0.90309	0.866987	0.036103	3.27646	1890	1.02	62.6	62.6
Odontoceti	Delphinidae	Lagenorhynchus obliquidens	6,57,59,78,94,130,144,153,156,157,161	Pacific white-sided dolphin	Lob	Bet	R	250	2.39794	120000	5.07918	5.10769	-0.0285039	12	1.07918	1.06456	0.014619	.	1.42866	1.42866	0	46	1.66276	1.43555	0.22721	102.5	2.01072	0.0314787	1.97924	7.5	0.875061	0.851907	0.0231544	3.61805	4150	0.0444	44.9	44.9
Odontoceti	Delphinidae	Lagenorhynchus obscurus	57130155156	Dusky dolphin	Los	Fast	B	211	2.32428	127500	5.10551	4.90638	0.199132	13	1.11394	1.06132	0.0526252	28.6	1.45637	1.42988	0.0264902	.	1.38363	1.38363	0	70	1.8451	-0.0757626	1.92086	4.5	0.653213	0.839045	-0.185832	2.41996	263	0.01	-39.2	39.2
Odontoceti	Ziphiidae	Mesoplodon bidens	165166167168	Sowerby?s beaked whale	.	Slow	R	503	2.70157	3400000	6.53148	5.9375	0.593977	12	1.07918	1.07794	0.00124635	.	1.53124	1.53124	0	.	1.64477	1.64477	0	.	2.2158	0	2.2158	.	0.941195	0.941195	0	3.48287	3040	0.0433	48.8	48.8
Odontoceti	Ziphiidae	Mesoplodon carlhubbsi	165166167168	Hubbs? beaked whale	.	Slow	R	540	2.73239	3400000	6.53148	6.02175	0.509729	12	1.07918	1.07929	-0.000111305	.	1.54165	1.54165	0	.	1.6661	1.6661	0	249	2.3962	0.15185	2.24435	.	0.950408	0.950408	0	3.70415	5060	0.01	37.1	37.1
Odontoceti	Ziphiidae	Mesoplodon densirostris	91123124130	Blainville?s beaked whale	Mde	Slow	R	473	2.67486	2300000	6.36173	5.86451	0.497215	.	1.10576	1.10576	0	.	1.52221	1.52221	0	27	1.43136	1.6069	-0.175538	190	2.27875	0.0800075	2.19875	9	0.954243	0.900263	0.0539799	3.62428	4210	0.0125	0.543	0.5
Odontoceti	Ziphiidae	Mesoplodon europaeus	165166167168	Gervais? beaked whale	.	Slow	R	671	2.82672	5600000	6.74819	6.27955	0.468637	.	1.13043	1.13043	0	.	1.57352	1.57352	0	48	1.68124	1.70087	-0.019629	210	2.32222	0.00310055	2.31912	.	0.978599	0.978599	0	3.62941	4260	0.01	15	15
Odontoceti	Monodontidae	Monodon monoceros	18,38,44,56,57,58,85,129,152	Narwhal	Mmo	Bet	B	470	2.6721	900000	5.95424	5.85696	0.0972822	15.3	1.18469	1.07664	0.108054	36	1.5563	1.45288	0.103421	115	2.0607	1.60519	0.455506	160	2.20412	0.00756416	2.19656	6.5	0.812913	0.89978	-0.0868667	3.22531	1680	10.6	77.8	77.8
Odontoceti	Phocoenidae	Neophocaena phocaenoides	1,57,82,130,145	Indo-Pacific finless porpoise	Nph	Fast	R	206	2.31387	32500	4.51188	4.87791	-0.36603	11	1.04139	1.06086	-0.0194668	24	1.38021	1.42919	-0.0489757	34	1.53148	1.38352	0.147954	77	1.88649	-0.0261143	1.91261	7	0.845098	0.837226	0.00787186	2.71265	516	0.01	20.3	20.3
Odontoceti	Delphinidae	Orcaella brevirostris	4,57,82,87,130	Irrawaddy dolphin	Obr	Fast	B	275	2.43933	190000	5.27875	5.22081	0.057942	14	1.14613	1.06638	0.0797427	.	1.44265	1.44265	0	30	1.47712	1.46116	0.0159603	100	2	-0.012055	2.01206	5	0.69897	0.859135	-0.160165	2.79099	618	0.949	0.902	0.9
Odontoceti	Delphinidae	Orcinus orca	41,57,106,118,141,153,154	Killer whale, orca	Oor	Bet	B	980	2.99123	4300000	6.63347	6.72914	-0.0956714	16.5	1.21748	1.09069	0.126792	60	1.77815	1.47399	0.304161	90	1.95424	1.80266	0.151581	240	2.38021	-0.0693009	2.44951	15	1.17609	0.955506	0.220585	3.5955	3940	1.04	-11.6	11.6
Odontoceti	Delphinidae	Peponocephala electra	19,28,118,121,122	Melon-headed whale	Pel	Bet	R	280	2.44716	206000	5.31387	5.2422	0.0716689	12	1.07918	1.06673	0.0124513	.	1.44529	1.44529	0	47	1.6721	1.466	0.206095	100	2	-0.0182577	2.01826	12	1.07918	0.860501	0.21868	3.62428	4210	0.0155	0.455	0.5
Odontoceti	Phocoenidae	Phocoena dioptrica	98130	Spectacled porpoise	Pdi	Fast	R	240	2.38021	65000	4.81291	5.05923	-0.246319	.	1.05789	1.05789	0	.	1.42267	1.42267	0	16	1.20412	1.42458	-0.521488	94	1.97313	0.00793536	1.96519	3	0.477121	0.848811	-0.37169	3.43088	2697	1.1	-44.6	44.6
Odontoceti	Phocoenidae	Phocoena phocoena	20,45,46,47,48,57,126,130,146	Harbor porpoise	Pph	Fast	R	186	2.26951	52500	4.72016	4.75669	-0.0365338	10.5	1.02119	1.05891	-0.0377167	12	1.07918	1.42625	-0.347072	20.4	1.30963	1.35608	-0.0464496	70	1.8451	-0.0323497	1.87745	3.5	0.544068	0.829481	-0.285413	3.00432	1010	1.91	61.8	61.8
Odontoceti	Phocoenidae	Phocoena sinus	27,57,138	Vaquita	Psi	Slow	R	144	2.15836	42500	4.62839	4.45292	0.175471	10.5	1.02119	1.05401	-0.0328213	.	1.34773	1.34773	0	21	1.32222	1.2873	0.0349172	74	1.86923	0.0798872	1.78934	.	0.778854	0.778854	0	1.98677	97	0.01	30.4	30.4
Odontoceti	Phocoenidae	Phocoena spinipinnis	131	Burmeister?s porpoise	Psp	Fast	R	200	2.30103	60000	4.77815	4.84283	-0.0646781	11.5	1.0607	1.06029	0.000403743	.	1.39593	1.39593	0	12	1.07918	1.37558	-0.472492	86	1.9345	0.0320688	1.90243	.	0.821492	0.821492	0	2.87332	747	1.2	-37.9	37.9
Odontoceti	Phocoenidae	Phocoenoides dalli	2,57,64,65,71,130	Dall?s porpoise	Pda	Fast	R	239	2.3784	102500	5.01072	5.05428	-0.0435525	11.4	1.0569	1.0637	-0.00679674	30	1.47712	1.43345	0.0436659	22	1.34242	1.42346	-0.081033	100	2	0.0362449	1.96375	5	0.69897	0.848495	-0.149524	3.62941	4260	0.184	45.5	45.5
Odontoceti	Physeteridae	Physeter macrocephalus	9,10,11,12,13,15,29,38,42,53,57,80,102,103,130,134,136,159	Sperm whale	Pma	Bet	B	2000	3.30103	14025000	7.1469	7.57584	-0.428933	15	1.17609	1.10434	0.0717544	60	1.77815	1.49448	0.283669	77	1.88649	1.99436	-0.107872	387.5	2.58827	-0.106806	2.69508	9	0.954243	1.0096	-0.0553611	3.60423	4020	0.859	-13	13
Odontoceti	Delphinidae	Pseudorca crassidens	5,57,118,125,140,150	False killer whale	Pcr	Bet	B	596	2.77525	1360000	6.13354	6.13887	-0.00532671	15.5	1.19033	1.08118	0.109152	84	1.92428	1.45971	0.464575	62.5	1.79588	1.66902	0.126862	160	2.20412	-0.0741962	2.27832	11	1.04139	0.917792	0.123601	3.60423	4020	0.0103	1.27	1.3
Odontoceti	Delphinidae	Sotalia fluviatilis	40	Tucuxi	Sfl	Fast	R	220	2.34242	60000	4.77815	4.95596	-0.177805	11.5	1.0607	1.06212	-0.00141931	22.5	1.35218	1.43108	-0.0788932	35	1.54407	1.40119	0.142873	95	1.97772	0.0424841	1.93524	.	0.833862	0.833862	0	0.69897	5	0.01	-2.1	2.1
Odontoceti	Delphinidae	Stenella attenuata	111115130	Pantropical spotted dolphin	Sat	Bet	R	257	2.40993	57400	4.75891	5.14046	-0.38155	11.5	1.0607	1.06509	-0.00439265	30	1.47712	1.43554	0.0415801	46	1.66276	1.44297	0.219789	83	1.91908	-0.0696734	1.98875	10	1	0.854001	0.145999	3.62325	4200	0.0126	-3.45	3.5
Odontoceti	Delphinidae	Stenella coeruleoalba	3120130	Striped dolphin	Sco	Bet	B	256	2.40824	135900	5.13322	5.13584	-0.00261549	12.5	1.09691	1.06502	0.0318941	40	1.60206	1.43543	0.166631	57.5	1.75967	1.44192	0.317746	96.5	1.98453	-0.00288209	1.98741	9	0.954243	0.853706	0.100537	3.62325	4200	0.0114	-0.881	0.9
Odontoceti	Delphinidae	Stenella frontalis	60,93,99,114,117,130	Atlantic spotted dolphin	Sfr	Slow	R	230	2.36173	110000	5.04139	5.00872	0.0326757	12	1.07918	1.06297	0.0162138	36	1.5563	1.43235	0.12395	.	1.40954	1.40954	0	104	2.01703	0.0664917	1.95054	11.5	1.0607	0.845584	0.215114	4.17609	15000	0.01	37.5	37.5
Odontoceti	Delphinidae	Stenella longirostris	57109112130	Spinner dolphin	Slo	Fast	R	235	2.37107	50500	4.70329	5.03424	-0.330952	10.5	1.02119	1.06338	-0.0421895	36	1.5563	1.43297	0.123332	.	1.41601	1.41601	0	80	1.90309	-0.054855	1.95795	5.5	0.740363	0.847214	-0.106852	3.62737	4240	0.0136	0.579	0.6
Odontoceti	Delphinidae	Steno bredanensis	57,66,94,96,118,119,132	Rough-toothed dolphin	Sbr	Bet	R	265	2.42325	130000	5.11394	5.17685	-0.0629028	.	1.06489	1.06489	0	.	1.43721	1.43721	0	32	1.50515	1.45121	0.0539432	.	2.00008	0	2.42325	10	1	0.856326	0.143674	3.62221	4190	0.0128	0.778	0.8
Odontoceti	Delphinidae	Tursiops aduncus	165166167168	Indo-Pacific bottlenose dolphin	.	Bet	R	237	2.37475	175000	5.24304	5.0443	0.198736	12	1.07918	1.06354	0.0156404	36.5	1.56229	1.43321	0.129079	.	1.41856	1.41856	0	88	1.94448	-0.0163797	1.96086	9	0.954243	0.847857	0.106385	3.3483	2230	0.148	1.09	1.1
Odontoceti	Delphinidae	Tursiops truncatus	57,80,158	Common bottlenose dolphin	Ttr	Fast	R	400	2.60206	175000	5.24304	5.66555	-0.422508	12	1.07918	1.07355	0.00562895	24	1.38021	1.44825	-0.0680381	51.6	1.71265	1.56185	0.150796	117	2.06819	-0.0728546	2.14104	9	0.954243	0.88755	0.0666924	3.62014	4170	0.0157	-0.796	0.8
Odontoceti	Ziphiidae	Ziphius cavirostris	57,61,78,91,94	Cuvier?s beaked whale	Zca	Slow	R	693	2.84073	4775000	6.67897	6.31784	0.361131	12	1.07918	1.08406	-0.00488288	.	1.57825	1.57825	0	62	1.79239	1.70954	0.0828519	270	2.43136	0.101139	2.33022	9	0.954243	0.929227	0.0250155	3.617	4140	0.0363	-1.86	1.9

## Sheet: References
1	Amano, M. 2002. Finless Porpoise:Neophocaena phocaenoides. Pages 432-435 in W.F. Perrin, B. Würsig and J. G. M. Thewissen, eds. Encyclopedia of Marine Mammals. Academic Press. San Diego, California.
2	Amano, M., and T. Kuramochi. 1992. Segragative migration of Dall’s porpoise (Phocoenoides dalli) in the Sea of Japan and the Sea of Okhotsk. Marine Mammal Science. 8:143-151
3	Archer, F.I., and W.F. Perrin. 1999. Stenella coeruleoalba. Mammalian Species. 603: 1-9
4	Arnold, P.W. 2002 Irrawaddy Dolphin: Orcaella brevirostris. Pages 652-654 in W.F. Perrin, B. Würsig and J. G. M. Thewissen, eds. Encyclopedia of Marine Mammals. Academic Press. San Diego, California.
5	Baird, R.W. 2002 False Killer Whale:Pseudorca crassidens Pages 411-412 in W.F. Perrin, B. Würsig and J. G. M. Thewissen, eds. Encyclopedia of Marine Mammals. Academic Press. San Diego, California.
6	Banfield, A.W.F. 1974. The Mammals of Canada. University of Toronto Press, Toronto
7	Bannister, J.L. 2002. Baleen Whales: Mysticetes. Page 63 in W.F. Perrin, B. Würsig and J. G. M. Thewissen,eds. Encyclopedia of Marine Mammals. Academic Press. San Diego, California.
8	Benjaminsen, T., and I. Christensen. 1979. The natural history of the bottlenose whale Hyperoodon ampullatus (Forster). Pages 143-164 in H.E. Winn and B.L. Olla, eds. Behavior of Marine animals, Vol 3: Cetaceans. Plenum Press, New York.
9	Berzin, A.A. 1972. The Sperm Whale. Israel Program for Science Translations. Keter Press, Jeruselum.
10	Best, P.B. 1968. The sperm whale (Physeter catodon) off the west coast of South Africa. 2. Reproduction in the female. South African Division of Sea Fisheries Investigative Report 66:1-32
11	________. 1970. The sperm whale (Physeter catodon) off the west coast of South Africa. 5. Age, growth, and mortality. South African Division of Sea Fisheries Investigative Report 79:1-27
12	________. 1974. The biology of the sperm whale as it relates to stock management. Pages 257-293 in W.E. Schevill, ed. The whale problem: A status report. Harvard University Press, Cambridge,MA.
13	________. Social organization of sperm whales, Physeter macrocephalus. Pages 227-289 in H.E. Winn and B.L. Olla, eds. Behavior of Marine animals, Vol 3: Cetaceans. Plenum Press, New York.
14	Best, P.B. and R.B. Abernathy. 1994. Heaviside’s dolphin Cephalorhynchus heavisidii (Gray, 1828). Pages 289-310 in S.H. Ridgway and R.Harrison, eds. Handbook of Marine Mammals, Vol 5.Academic Press, London.
15	Best, P.B., P.A.S. Canham and N. MacLeod. 1984. Patterns of reproduction in sperm whales, Physeter macrocephalus. Pages 51-79 in W.F. Perrin, R.L Brownell and D.P. DeMasters, eds. Reproduction in Whales, Dolphins and Porpoises. Report of the International Whaling Commission. Special Issue 6
16	Best, R.C., and V.M.F. Da Silva. 1984. Preliminary Analysis of reproductive parameters of the boutu, Inia geoffrensis, and the tucuxi, Sotalia fluviatilis, in the Amazon River System. Pages 361-369 in W.F. Perrin, R.L Brownell and D.P. DeMasters, eds. Reproduction in Whales, Dolphins and Porpoises. Report of the International Whaling Commission. Special Issue 6
17	Best, R.C., and V.M.F. Da Silva 1989. Biology, status and conservation of Inia geoffrensis in the Amazon and Orinco river basins. Pages 23-34 in W.F. Perrin, R.L. Brownell, Jr., Z. Kaiya, L. Jiakang, eds. Biology and Conservation of the River Dolphins,3rd edition. Occassional Papers/IUCN/SSC. The World Conservation Union. Gland, Switzerland.
18	Best, R.C., and H.D. Fisher. 1974. Seasonal breeding of the narwhal (Monodon monoceros l.) Canadian Journal of Zoology. 52:429-431
19	Best, P.B., and P.D. Shaughnessy.1981. First record of the melon-headed whale Peponocephala electra from South Africa. Annals of the South African Museum. 83:33-47
20	Borge,A., and K.A. Tolley. 2002. Harbor Porpoise: Phocoena phocoena. Pages 549-551 in W.F. Perrin, B. Würsig and J. G. M. Thewissen, eds. Encyclopedia of Marine Mammals. Academic Press. San Diego, California.
21	Braham, H.W. 1984. Review of reproduction in the white whale, Delphinapterus leucas, narwhal, Monodon monoceros, and Irrawaddy dolphin, Orcaella brevirostris, with comments on stock assessment. Pages 81- 89 in W.F. Perrin, R.L Brownell and D.P. DeMasters, eds. Reproduction in Whales, Dolphins and Porpoises. Report of the International Whaling Commission. Special Issue 6
22	Breiwick, J.M., L.L. Eberhardt, and H.W.Braham. 1984. Population dynamics of western arctic bowhead whales (Balaena mysticetus.). Canadian Journal of Fisheries and Aquatic Sciences. 41:484-496
23	Brodie, P.F. 1971. A reconsideration of aspects of growth, reproduction, and behavior of the white whale (Delphinapterus leucas), with reference to the Cumberland Sound, Baffin Island, population. Journal of the Fisheries and Research Board of Canada. 28:1309-18
24	________. 1989. The white whale Delphinapterus leucas (Pallas, 1776). Pages 119-144 in S.H. Ridgway and R. Harrison eds. Handbook of Marine Mammals, Vol 4. Academic Press, London.
25	Brownell, R.L.,Jr. 1975. Progress report on the biology of the Franciscana dolphin, Pontoporia blainvillei, in Uruguayan waters. Journal of the Fisheries and Research Board of Canada. 32: 1073-1078
26	________. 1984. Review of reproduction in platanistid dolphins. Pages. 149-158 in W.F. Perrin, R.L Brownell and D.P. DeMasters, eds. Reproduction in Whales, Dolphins and Porpoises. Report of the International Whaling Commission. Special Issue 6
27	Brownell,R.L., Jr., L.T. Findley, O. Vidal, A. Robles, and S. Manzanilla N. 1987. External morphology and pigmentation of the vaquita, Phocoena sinus (Cetacea: Mammalia). Marine Mammal Science. 3:22-30
28	Bryden, M.M., R.J. Harrison, R.J. Lear.1977. Some aspects of the biology of Peponocephala electra (Cetacea:Delphinidae). I. General and reproductive biology. Australian Journal of Marine and Freshwater Research 28:703-715
29	Caldwell,D.K., M.C. Caldwell, and D.W.Rice 1966. Behaviour of sperm whale, Physeter catodon L. Pages 678-717 in K.S. Norris, ed. Whales, Dolphins, and Porpoises. University California Press, Berkeley
30	Chen, P. and H. Yuanyu. 1989. Distribution, population size, and protection of Lipotes vexillifer. Pages 81-85 in S.H. Ridgway and R. Harrison eds. Handbook of Marine Mammals, Vol 4. Academic Press, London.
31	Cipriano,F. 2002. Atlantic White-sided Dolphin: Lagenorhynchus acutus. Pages 49-51 in W.F. Perrin, B. Würsig and J. G. M. Thewissen, eds. Encyclopedia of Marine Mammals. Academic Press. San Diego, California.
32	Clapham, P.J. 1992. Age at attainment of sexual maturity in humpback whales, Megaptera novaeangliae. Canadian Journal of Zoology. 70: 1470-1472
33	________. 2002. Humpback Whale Megaptera movaeangliae. Pages 589-592 in W.F. Perrin, B. Würsig and J. G. M. Thewissen, eds. Encyclopedia of Marine Mammals. Academic Press. San Diego, California.
34	Crespo, E.A. 2002. Franciscana: Pontoporia blainvillei. Pages 482-484 in W.F. Perrin, B. Würsig and J. G. M. Thewissen, eds. Encyclopedia of Marine Mammals. Academic Press. San Diego, California.
35	Dawson,S.M. 2002 Cephalorhynchus Dolphins: C.heavisidii, C. eutropia, C. hectori, and C.Commersonii. Pages 200-203 in W.F. Perrin, B. Würsig and J. G. M. Thewissen, eds. Encyclopedia of Marine Mammals. Academic Press. San Diego, California.
36	Desportes, G., D. Bloch, L.W. Anderson, and R. Mouritsen. 1992. The international research program on the ecology and status of the long-finned pilot whale off the Faroe Islands. Frodskeparrit 40:9-29
37	Dolar,M.L.L. 2002 Fraser’s Dolphin Lagenodelphis hosei. Pages 485-487 in W.F. Perrin, B. Würsig and J. G. M. Thewissen, eds. Encyclopedia of Marine Mammals. Academic Press. San Diego, California.
38	Ellis, R. 1980. The book of whales. A.A. Knopf Inc., New York
39	Evans, W.E. 1994. Common dolphin, white-bellied porpoise Delphinus delphis Linnaeus, 1758. Pages 191-224 in S.H. Ridgway and R.Harrison, eds. Handbook of Marine Mammals, Vol 5.Academic Press, London.
40	Flores, P.A.C. 2002. Tucuxi: Sotalia fluviatilis. Pages 1267-1269 in W.F. Perrin, B. Würsig and J. G. M. Thewissen, eds. Encyclopedia of Marine Mammals. Academic Press. San Diego, California.
41	Ford, J.K.B. 2002. Killer Whale: Orcinus orca. Pages 669-675 in W.F. Perrin, B. Würsig and J. G. M. Thewissen, eds. Encyclopedia of Marine Mammals. Academic Press. San Diego, California.
42	Frazer, J.F.D. 1973. Specific feotal growth rates of Cetaceans. Journal of Zoology. 169:111-126
43	Gao, A. and K. Zhou. 1992. Sexual dimorphism in the baiji, Lipotes vexillifer. Canadian Journal of Zoology. 70:1484-1493
44	Garde,E.,M.P. Heide-Jørgensen, S.H. Hansen, G. Nachman, M.C. Forchhammer. 2007. Age-specific growth and remarkable longevity in narwhals (Monodon monoceros) from west Greenland as estimated by asparic acid racemization. Journal of Mammology. 80:49-58
45	Gaskin, D.E. 1977. Harbour Porpoise Phocoena phocoena (L.) in the western approaches to the Bay of Fundy 1969-75. Report International Whaling Commission. 27:487-492
46	Gaskin, D.E., P.W. Arnold, and B.A. Blair. 1974. Phocoena phocoena. Mammalian Species. 42:1-8
47	Gaskin, D.E., and B.A. Blair. 1977. Age determination of harbor porpoise, Phocoena phocoena (L.) in the Western North Atlantic. Canadian Journal of Zoology. 55: 18-30
48	Gaskin, D.E., G.J.D. Smith, A.P. Watson, W.Y. Yasui, and D.B. Yurick. 1984. Reproduction in the porpoises (Phocoenidae): implications for management. Pages 135-148 in W.F. Perrin, R.L Brownell and D.P. DeMasters, eds. Reproduction in Whales, Dolphins and Porpoises. Report of the International Whaling Commission. Special Issue 6
49	Glockner-Ferrari, D.A., and M.J. Ferrari .1984. Reproduction in the humpback whales, Megaptera novaeangliae, in Hawaiian waters. Pages 237-242 in W.F. Perrin, R.L Brownell and D.P. DeMasters, eds. Reproduction in Whales, Dolphins and Porpoises. Report of the International Whaling Commission. Special Issue 6
50	Glockner-Ferrari, D.A., and M.J. Ferrari.1990. Reproduction in the humpback whale (Megaptera novaeangliae) in Hawaiian waters, 1975-1988: the life history, reproductive rates, and behavior of known individuals identified through surface and underwater photography. Pages 161-169 in P.S. Hammond, S.A. Mizroch, and C.P. Donovan, eds. Individual Recognition of Cetaceans:Use of Photo-Identification an…
51	Goodall, R.N.P. 1994. Commerson’s dolphin, Cephalorhynchus commersonii, (Lacépède 1804) Pages 241-267 in S.H. Ridgway and R.Harrison, eds. Handbook of Marine Mammals, Vol 5.Academic Press, London.
52	Goodall,R.N.P., A.R.Galeazzi, S. Leatherwood, K.W. Miller,I.S. Cameron, R.K. Kastelein, and A.P. Sobral. 1988. Studies of Commerson’s dolphins, Cephalorhynchus commersonii, off Tierra del Fuego, 1976-1984, with a review of information on the species in the South Atlantic. Pages 3-70 in R. Brownell, Jr., and G.P. Donovan, eds. Biology of the genus Cephalorynchus. Report of the International Whalin…
53	Haley,D., 1978. Marine Mammals of Eastern North Pacific and Arctic waters. Pacific Search Press, Seattle.
54	Harrison, R.J., R.L. Brownell, Jr. 1971. The gonads of the South American dolphins, Inia geoffrensis, Pontoporia blainvelli, and Sotalia fluviatilis. Journal of Mammalogy. 52:413-419
55	Harrison, R.J., M.M. Bryden, D.A. McBrearty, and R.L. Brownell, Jr. 1981. The ovaries and reproduction in Pontoporia blainvillei (Cetacea:Platanistidae). Journal of Zoology 193: 563-80
56	Hay, K.A. and A.W. Mansfield. 1989. Narwhal Monodon monoceros Linnaeus, 1758. Pages 145-176 in S.H. Ridgway and R. Harrison eds. Handbook of Marine Mammals, Vol 4. Academic Press, London.
57	Hayssen, V.D., A.V. Tienhoven, S.A. Asdell. 1993. Asdell’s patterns of mammalian reproduction: a compendium of species-specific data. Cornell University Press, Ithaca, NY.
58	Heide-JØrgensen, M.P. 2002. Narwhal: Monodon monoceros. Pages 783-787 in W.F. Perrin, B. Würsig and J. G. M. Thewissen, eds. Encyclopedia of Marine Mammals. Academic Press. San Diego, California.
59	Heise,K. 1997. Life history and population parameters of Pacific white-sided dolphins (Lagenorhynchus obliquidens)Pages 817-825 in Report of the International Whaling Commission. 47
60	Herzig, D.L. 1997. The life history of free ranging Atlantic spotted dolphins (Stenella frontalis): Age classes, color phases, and female reproduction. Marine Mammal Science. 13: 576-595
61	Heyning, J.E. 1989. Cuvier’s beaked whale Ziphius cavirostris G. Cuvier, 1823. Pages 289-308 in S.H. Ridgway and R. Harrison eds. Handbook of Marine Mammals, Vol 4. Academic Press, London.
62	Horwood, J.W. 1990. Biology and exploitation of the minke whale. CRC Press, Boca Raton, Florida
63	________. 2002. Sei Whale: Balaenoptera borealis. Pages 1069-1071 in W.F. Perrin, B. Würsig and J. G. M. Thewissen, eds. Encyclopedia of Marine Mammals. Academic Press. San Diego, California.
64	Jefferson, T.A. 1988. Phocoenoides dalli. Mammalian Species. 319:1-7
65	________. 2002. Dall’s Porpoise: Phocoenoides dalli. Pages 308-310 in W.F. Perrin, B. Würsig and J. G. M. Thewissen, eds. Encyclopedia of Marine Mammals. Academic Press. San Diego, California.
66	________. 2002 Rough-Toothed Dolphin:Steno bredanensis. Pages 1055-1059 in W.F. Perrin, B. Würsig and J. G. M. Thewissen, eds. Encyclopedia of Marine Mammals. Academic Press. San Diego, California.
67	Jefferson, T.A., and S. Leatherwood. 1994. Lagenodelphis hosei. Mammalian Species. 470:1-5
68	Jones, M., S.L. Swartz. 2002. Sperm whale Physeter macrocephalus. Pages 524-536 in W.F. Perrin, B. Würsig and J. G. M. Thewissen, eds. Encyclopedia of Marine Mammals. Academic Press. San Diego, California.
69	Kaiya,Z. 2002. Baiji: Lipotes vexillifer. Pages 58-61 in W.F. Perrin, B. Würsig and J. G. M. Thewissen, eds. Encyclopedia of Marine Mammals. Academic Press. San Diego, California.
70	Kasuya, T. 1977. Age determination and growth of the Baird’s beaked whale with a comment on the fetal growth rate. The Scientific Reports of the Whales Research Institute. 29:1-20
71	________. 1978. The life history of Dall’s porpoise with special reference to the stock off the Pacific coast of Japan The Scientific Reports of the Whales Research Institute. 30:1-63
72	________. 2002. Giant Beaked Whales: Berardius bairdii and B. arnuxii. Pages 519-522 in W.F. Perrin, B. Würsig and J. G. M. Thewissen, eds. Encyclopedia of Marine Mammals. Academic Press. San Diego, California.
73	Kasuya, T., and R.L. Brownell, Jr. 1979. Age determination, reproduction, and growth of Franciscana dolphin Pontoporia blainvillei. The Scientific Reports of the Whales Research Institute. 31: 45-67
74	Kasuya,T., and H. Marsh.1984. Life history and reproductive biology of the short-finned pilot whale, Globicephala macrorhynchus, off the Pacific coast of Japan. Pages 259-310 in W.F. Perrin, R.L Brownell and D.P. DeMasters, eds. Reproduction in Whales, Dolphins and Porpoises. Report of the International Whaling Commission. Special Issue 6
75	Kasuya, T., and S. Tai. 1993. Life history of the short- finned pilot whale stocks off Japan and a description of fishery. Pages 439-473 in G.P. Donovan, C.H. Lockyer, A.R. Martin, eds. Biology of Northern Hemisphere pilot whales. International Whaling Commission. Cambridge, United Kingdom.
76	Kato, H. 2002. Bryde’s Whales: Balaenoptera edeni and B. brydei. Pages 171-176 in W.F. Perrin, B. Würsig and J. G. M. Thewissen, eds. Encyclopedia of Marine Mammals. Academic Press. San Diego, California.
77	Kenney, R.D. 2002. North Atlantic, North Pacific, and Southern Right Whales: Eubalaena glacialis, E. japonica, and E. australis. Pages 806-813 in W.F. Perrin, B. Würsig and J. G. M. Thewissen, eds. Encyclopedia of Marine Mammals. Academic Press. San Diego, California.
78	Klinowska, M. and J. Cooke. 1991. Dolphins, porpoises, and whales of the world: the IUCN red data book. IUCN (World Conservation Union), Gland, Switzerland
79	Koski, L.F., R.A. Davis, G.W. Miller, and D.E. Withrow. 1993. Reproduction. Pages 239-274 in J.J.Burns, J.J.Montague, and C.C.Cowles, eds. The bowhead whale. Special Publication no.2. Society of Marine Mammology. Allen Press Inc., Lawrence, Kansas.
80	Leatherwood, S., D.K. Caldwell, and H.E. Winn. 1976. Whales,dolphins and porpoises of the western North Atlantic: a guide to their identification. NOAA Technical Report NMFS Circular.United States National Marine Fisheries Service, National Oceanic and Atmospheric Administration, National Marine Fisheries Service. Seattle, WA.
81	Leatherwood, S. and, R.R. Reeves. 1978. Porpoises and dolphins. Pages 97-111 in D. Haley, ed. Marine Mammals of the Eastern North Pacific and Arctic Waters. Pacific Search Press, Seattle,W.A.
82	Lekagul, B. and J.A. Mc Neely. 1977. Mammals of Thailand. Association for the Conservation of Wildlife. Kurupha Ladprao Press, Bangkok.
83	Lockyer, C. 1984 Review of baleen whale (Mysticeti) reproduction and implications for management. Pages 27-50 in W.F. Perrin, R.L Brownell and D.P. DeMasters, eds. Reproduction in Whales, Dolphins and Porpoises. Report of the International Whaling Commission. Special Issue 6
84	Lockyer, C., R.N.P. Goodall, and A.R. Geleazzi. 1988. Age and body-length characteristics of Cephalorhynchus commersonii from incidentally-caught specimens off Tierra del Fuego. Pages 103-118 in R. Brownell, Jr., and G.P. Donovan, eds. Biology of the genus Cephalorynchus. Report of the International Whaling Commission. Special Issue 9
85	Mansfield, A.W., T.G. Smith, and B.Beck. 1975. The narwhal, Monodon monoceros, in eastern Canadian waters. Journal of the Fisheries Research Board of Canada. 32:1041-1046
86	Marquette, W.M. 1978. Bowhead whale. Pages 70-81 in D.Haley, ed.Marine Mammals of the Eastern North Pacific and Arctic Waters. Pacific Search Press, Seattle,W.A.
87	Marsh, H., R. Lloze, G.E. Heinsohn, T. Kasuya. 1989. Irrawaddy dolphin Orcaella brevirostris (Gray,1866). Pages 101-118 in S.H. Ridgway and R. Harrison eds. Handbook of Marine Mammals, Vol 4. Academic Press, London.
88	Martin, A.R., and P. Rothery.1993. Reproductive parameters of female long-finned pilot whales (Globicephala melas) around the Faroe Islands. Pages 263-304 in G.P. Donovan, C.H. Lockyer, A.R. Martin, eds. Biology of Northern Hemisphere pilot whales. International Whaling Commission. Cambridge, United Kingdom.
89	Masaki,Y. 1978. Yearly change in the biological parameters of the Antarctic sei whale. Report of the International Whaling Commision. 28:421-429
90	McAlpine, D. F. 2002. Pygmy and Dwarf Sperm Whales Kogia breviceps and K. sima. Pages 1007-1009 in Perrin, W. F., B. Würsig and J. G. M. Thewissen. Encyclopedia of Marine Mammals. Academic Press. San Diego, California.
91	Mead, J.G. 1984. Survey of reproductive data for the beaked whales (Ziphiidae). Pages 91-96 in W.F. Perrin, R.L Brownell and D.P. DeMasters, eds. Reproduction in Whales, Dolphins and Porpoises. Report of the International Whaling Commission. Special Issue 6
92	________. 1989. Bottlenose whales Hyperoodon ampullatus (Forster, 1770) and Hyperoodon planifrons Flower,1882. Pages 321-348 in S.H. Ridgway and R. Harrison eds. Handbook of Marine Mammals, Vol 4. Academic Press, London.
93	Mead, J.G., D.K. Odell, R.S. Wells, and M.D. Scott. 1980. Observations on a mass stranding of spinner dolphin, Stenella longirostris, from the west coast of Florida. Fishery Bulletin 78:353-360
94	Mitchell, E.D. 1975. Report of the meeting on smaller Cetaceans, Montreal, April 1-11, 1974. Journal of the Fisheries Research Board of Canada. 32:889-983
95	________. 1978. Finner whales. Pages 36-45 in D.Haley, ed. Marine Mammals of the Eastern North Pacific and Arctic Waters. Pacific Search Press, Seattle,W.A.
96	Miyazaki, N., and W.F. Perrin. 1994. Rough-toothed dolphin Steno bredanensis (Lesson, 1828). Pages 1-21 in S.H. Ridgway and R.Harrison, eds. Handbook of Marine Mammals, Vol 5.Academic Press, London.
97	Mizroch,S.A., D.W. Rice, and J.M. Breiwick. 1984. The blue whale, Balaenoptera musculus. Marine Fisheries Review. 46(4):15-19
98	Natalie, R., and P. Goodall, 2002. Spectacled Porpoise:Phocoena dioptrica. Pages 1158-1161 in W.F. Perrin, B. Würsig and J. G. M. Thewissen, eds. Encyclopedia of Marine Mammals. Academic Press. San Diego, California.
99	Neiri,M., E. Garu, B. Lamarche, A. Aguilar. 1999. Mass mortality of Atlantic spotted dolphins (Stenella frontalis)caused by fishing interaction in Mauretania. Marine Mammal Science. 15: 847-854
100	Nerini, M.K, H.W. Braham, W.M. Marquette, and D.J. Rugh. 1984. Life history of the Bowhead whale, Balaena mysticetus (Mammalia: Cetacea) Journal of Zoology. 204: 443-468
101	O’Corry-Crowe,G.M.2002. Beluga Whale: Delphinapterus leucas. Pages 94-98 in W.F. Perrin, B. Würsig and J. G. M. Thewissen, eds. Encyclopedia of Marine Mammals. Academic Press. San Diego, California.
102	Ohsumi, S. 1965. Reproduction of the sperm whale in the north-west Pacific. The Scientific Reports of the Whales Research Institute. 19:1-35
103	________. 1966. Sexual segregation of the sperm whale in the North Pacific. The Scientific Reports of the Whales Research Institute. 20:1-16
104	Ohsumi, S., and, Y. Masaki. 1975. Biological parameters of the Antarctic minke whale at the virginal population level. Journal of the Fisheries Research Board of Canada. 32:995-1004
105	Ohsumi, S.,Y. Masaki, and A. Kawamura. 1970. Stock of the Antarctic minke whale. The Scientific Reports of the Whales Research Institute.22:75-110
106	Olesiuk, P.F., M.A. Bigg, and G.M. Ellis. 1990. Life history and population dynamics of resident killer whales (Orcinus orca) in the coastal waters of British Columbia and Washington state. Pages 209-43 in P.S. Hammond, S.A. Mizroch, and C.P. Donovan, eds. Individual Recognition of Cetaceans:Use of Photo-Identification and other techniques to estimate population parameters. Report of the Internat…
107	Olson,P.A., and S.B. Reilly. 2002 Pilot Whales: Globicephala melas and G. macrorhynchus. Pages 898-903 in W.F. Perrin, B. Würsig and J. G. M. Thewissen, eds. Encyclopedia of Marine Mammals. Academic Press. San Diego, California.
108	Paul, J.R. 1968. Risso’s dolphin, Grampus griseus, in the Gulf of Mexico. Journal of Mammology. 49:746-748
109	Perrin, W.F. 1998. Stenella longirostris. Mammal Species. 599: 1-7
110	________. 2002. Common Dolphins Delphinus delphis, D. capensis, and D. tropicalis. Pages 245-248 in W.F. Perrin, B. Würsig and J. G. M. Thewissen, eds. Encyclopedia of Marine Mammals. Academic Press. San Diego, California.
111	________. 2002. Pantropical Spotted Dolphin: Stenella attenuate. Pages 865-867 in W.F. Perrin, B. Würsig and J. G. M. Thewissen, eds. Encyclopedia of Marine Mammals. Academic Press. San Diego, California.
112	________. 2002 Spinner Dolphin: Stenella longirostris. Pages 1174-1178 in W.F. Perrin, B. Würsig and J. G. M. Thewissen, eds. Encyclopedia of Marine Mammals. Academic Press. San Diego, California.
113	Perrin, W.F., R.L.Brownell Jr. 2002. Minke Whales: Balaenoptera acutorostrata and B. bonaerensis. Pages 750-754 in W.F. Perrin, B. Würsig and J. G. M. Thewissen, eds. Encyclopedia of Marine Mammals. Academic Press. San Diego, California.
114	Perrin,W.F., D.K. Caldwell, M.C. Caldwell. 1994. Atlantic spotted dolphin Stenella frontalis (G. Cuvier, 1829). Pages 173-190 in S.H. Ridgway and R.Harrison, eds. Handbook of Marine Mammals, Vol 5.Academic Press, London.
115	Perrin, W.F., and A.A.Hohn. 1994. Pantropical spotted dolphin Stenella attenuata. Pages 71-98 in S.H. Ridgway and R.Harrison, eds. Handbook of Marine Mammals, Vol 5.Academic Press, London.
116	Perrin,W.F., S. Leatherwood and A. Collet 1994. Fraser’s dolphin Lagenodelphis hosei Fraser, 1956. Pages 225-240 in S.H. Ridgway and R.Harrison, eds. Handbook of Marine Mammals, Vol 5.Academic Press, London.
117	Perrin,W.F., E.D. Mitchell, J.G. Mead, D.K. Caldwell, M.C. Caldwell, P.J.H. Van Bree, and W.H. Dawbin. 1987. Revision of the spotted dolphins, Stenella spp. Marine Mammal Science. 3:99-170
118	Perrin, W.F., and S.B.Reilly. 1984. Reproductive parameters of dolphins and small whales of the family Delphinidae. Pages 97-133 in W.F. Perrin, R.L Brownell and D.P. DeMasters, eds. Reproduction in Whales, Dolphins and Porpoises. Report of the International Whaling Commission. Special Issue 6
119	Perrin ,W.F.,and W.A. Walker. 1975. The rough-toothed porpoise, Steno bredanensis, in the eastern tropical Pacific. Journal of Mammology. 56:905-9
120	Perrin, W.F., C.E. Wilson, and F.I. Archer II. 1994. Striped dolphin Stenella coeruleoalba (Meyen, 1833). Pages 129-59 in S.H. Ridgway and R.Harrison, eds. Handbook of Marine Mammals, Vol 5.Academic Press, London.
121	Perryman, W.L. 2002. Melon-headed Whale: Peponocephala electra. Pages 733-735 in W.F. Perrin, B. Würsig and J. G. M. Thewissen, eds. Encyclopedia of Marine Mammals. Academic Press. San Diego, California.
122	Perryman, W.L., D.W.K. Au, S. Leatherwood, and T.A. Jefferson.1994. Melon-headed whale Peponocephala electra Gray, 1846. Pages 363-386 in S.H. Ridgway and R.Harrison, eds. Handbook of Marine Mammals, Vol 5.Academic Press, London.
123	Piman, R. 2002. Mesoplodont Whales. Pages 738-742 in W.F. Perrin, B. Würsig and J. G. M. Thewissen, eds. Encyclopedia of Marine Mammals. Academic Press. San Diego, California.
124	Pitman, R.L. 2002. Mesoplodont whales Mesoplodon spp. Page 738 in W.F. Perrin, B. Würsig and J. G. M. Thewissen, eds. Encyclopedia of Marine Mammals. Academic Press. San Diego, California.
125	Purves, P.E., and G. Pilleri. 1978. The functional anatomy and general biology of Pseudorca crassidens (Owen) with a review of the hydrodynamics and acoustics in Cetacea. Investigations on Cetacea 9:68-227
126	Read, A.J. 1990. Reproductive seasonality in harbor porpoises, Phocoena phocoena, from the Bay of Fundy. Canadian Journal of Zoology. 68: 284-288
127	Reeves, R.R., R.L. Brownell, Jr. 1989. Susu Platanista gangetica (Roxburgh,1801) and Platanista minor Owen, 1853. Pages 69-99 in S.H. Ridgway and R. Harrison eds. Handbook Marine Mammals, Vol 4. Academic Press, London.
128	Reeves,R.R., and S. Leatherwood. 1985. Bowhead whale-Balaena mysticetus. Pages 305-344 in S.H.Ridgway and R. Harrison, eds. Handbook of Marine Mammals, Vol 3. Academic Press, London.
129	Reeves, R.R., and S. Tracey. 1980. Monodon monoceros. Mammalian Species. 127:1-7
130	Reidenberg, J. S. and J. T. Laitman. 2002. Prenatal Development in Cetaceans. Pages 998-1007 in W.F. Perrin, B. Würsig and J. G. M. Thewissen, eds. Encyclopedia of Marine Mammals. Academic Press. San Diego, California.
131	Reyes,J.C. 2002. Burmeister’s Porpoise: Phocoena spinipinnis. Pages 177-179 in W.F. Perrin, B. Würsig and J. G. M. Thewissen, eds. Encyclopedia of Marine Mammals. Academic Press. San Diego, California.
132	Rice, D.W. 1967. Cetaceans. Pages 291-324 in S. Anderson and, J.K. Jones,Jr., eds. Recent Mammals of the World. Ronald Press, New York.
133	________. 1978a. Blue whale. Pages 30-35 in D.Haley, ed. Marine Mammals of the Eastern North Pacific and Arctic Waters. Pacific Search Press, Seattle,W.A.
134	________. 1978b. Sperm whales. Pages 82-87 in D.Haley, ed. Marine Mammals of the Eastern North Pacific and Arctic Waters. Pacific Search Press, Seattle,W.A.
135	________. 1984. Cetaceans. Pages 447-490 in S. Anderson and, J.K. Jones,Jr., eds. Orders and Families of Recent Mammals of the World. John Wiley and Sons Inc., New York.
136	________. 1989. Sperm whale Physeter macrocephalus Linnaeus,1758. Pages 177-233 in S.H. Ridgway and R. Harrison eds. Handbook of Marine Mammals, Vol 4. Academic Press, London.
137	________. and A.A. Wolman. 1971. The life history and ecology of the gray whale (Eschrichtius robustus) American Society of Mammologists. Special Publication 3.
138	Rojas-Bracho, L. and A. Jaramillo-Legorreta. 2002. Vaquita: Phocoena sinus. Pages 1277-1280 in W.F. Perrin, B. Würsig and J. G. M. Thewissen, eds. Encyclopedia of Marine Mammals. Academic Press. San Diego, California.
139	Rugh, D.J., and K.E.W. Sheldon. 2002. Bowhead Whale Balaena mysticetus. Pages 129-131 in W.F. Perrin, B. Würsig and J. G. M. Thewissen, eds. Encyclopedia of Marine Mammals. Academic Press. San Diego, California.
140	Scheffer, V.B 1978a. False Killer Whale Pages 128-131 in D.Haley, ed. Marine Mammals of the Eastern North Pacific and Arctic Waters. Pacific Search Press, Seattle,W.A.
141	________. 1978b. Killer whale. Pages 120-127 in D.Haley, ed. Marine Mammals of the Eastern North Pacific and Arctic Waters. Pacific Search Press, Seattle,W.A.
142	Schell,D.M., and S.M.Saupe. 1993. Feeding and growth as indicated by stable isotopes. Pages 491-509 in J.J.Burns, J.J.Montague, and C.C.Cowles, eds. The bowhead whale. Special Publication no.2. Society of Marine Mammology. Allen Press Inc., Lawrence, Kansas
143	Sergeant, D.E. 1973. Biology of white whales (Delphinapterus leucas) in western Hudson Bay. Journal of the Fisheries Research Board of Canada. 30:1065-1090
144	Sergeant,D.E,, D.J.St. Aubin, and J.R.Geraci. 1980. Life history and northwest Atlantic status of the Atlantic white-sided dolphin, Lagenorhynchus acutus. Cetology. 37:1-12
145	Shirakihara, M., A. Takemura, and K. Shirakihara. 1993. Age, growth, and reproduction of the finless porpoise, Neophocaena phocaenoides, in the coastal waters of western Kyushu, Japan. Marine Mammal Science. 9:392-406
146	Simons, L.S. 1984. Seasonality of reproduction and dentinal structures in the harbor porpoise (Phocoena phocoena) of the North Pacific. Journal of Mammalogy.65:491-95
147	Slooten,E. 1991. Age ,growth, and reproduction in Hector’s dolphin. Canadian Journal of Zoology. 69:1689-1700
148	Slooten,E., and S.M. Dawson.1988. Studies on Hector’s dolphin, Cephalorhynchus hectori : a progress report. Pages 325-338 in R. Brownell, Jr., and G.P. Donovan, eds. Biology of the genus Cephalorynchus. Report of the International Whaling Commission. Special Issue 9
149	Smith, B.D. 2002. Susu and Bhulan Plantanista gangetica ganetica and P.g. minor. Pages 1208-1212 . in W.F. Perrin, B. Würsig and J. G. M. Thewissen, eds. Encyclopedia of Marine Mammals. Academic Press. San Diego, California.
150	Stacey, P. J., S. Leatherwood, and R.W. Baird. 1994. Pseudorca crassidensis. Mammalian Species. 456:1-6
151	Stewart, R.E.A., S.E. Campana, C.M. Jones, B.E. Stewart. 2007. Bomb radiocarbon dating calibrates beluga (Delphinapterus leucas) age estimates. Canadian Journal of Zoology. 84:1840-1852
152	Strong, J.T. 1988. Status of the narwhal, Monodon monoceros, in Canada. Canadian Field-Naturalist. 102:391-398
153	U.S. (United States) National Marine Fisheries Service. 1978. The Marine Mammal Protection Act of 1972: Annual Report 1977-78. Washington, D.C.
154	U.S. (United States) National Marine Fisheries Service. 1981. The Marine Mammal Protection Act of 1972: Annual Report, 1980-81. Washington, D.C.
155	Van Waerebeek , K., and A.J. Read. 1994. Reproduction of dusky dolphins, Lagenorhynchus obscures, from coastal Peru. Journal of Mammalogy. 75:1054-1056
156	Van Waerebeek,K. and Würsig,B. 2002. Pacific White-Sided Dolphin and Dusky Dolphin: Lagenorhynchus obliquidens and L.obscurus Pages 859-861 in W.F. Perrin, B. Würsig and J. G. M. Thewissen, eds. Encyclopedia of Marine Mammals. Academic Press. San Diego, California.
157	Walker, A.W., S. Leatherwood, K.R. Goodrich, W.F. Perrin, and R.K. Stroud. 1986. Geographical variation and biology of the Pacific white-sided dolphin, Lagenorhynchus obliquidens, in the northeastern Pacific. Pages 441-465 in M.M. Bryden and R.J. Harrison, eds. Research on Dolphins. Oxford University Press, Oxford.
158	Wells,R.S. and M.D. Scott. 2002 Bottlenose Dolphins: Tursiops truncatus and T. aduncus Pages 122-127 in W.F. Perrin, B. Würsig and J. G. M. Thewissen, eds. Encyclopedia of Marine Mammals. Academic Press. San Diego, California.
159	Whitehead, H. 2002. Sperm whale Physeter macrocephalus. Pages 1165-1172 in W.F. Perrin, B. Würsig and J. G. M. Thewissen, eds. Encyclopedia of Marine Mammals. Academic Press. San Diego, California.
160	Winn,H.E. and, N.E. Reichley. 1985. Humpback whale-Megaptera novaeangliae. Pages 241-273 in S.H.Ridgway and R. Harrison, eds. Handbook of Marine Mammals, Vol 3. Academic Press, London.
161	Würsig, B. and, M. Wursig. 1980. Bahaviour and ecology of dusky dolphin, Lagenorhynchus obscures, in the South Atlantic. Fishery Bulletin. 77:871-890
162	Yablokov, A.V., and L.S. Bogoslovskaya. 1984. A review on Russian researchon the biology and commercial whaling of gray whale. Pages 465-485 in M.L. Jones, S.L. Swartz, and S. Leatherwood, eds. The Gray Whale Eschrichtius robustus. Academic Press. San Diego, California.
163	Yochem, P.K., and S.Leatherwood 1985. Blue whale Balaenoptera musculus. Pages 193-240 in S.H.Ridgway and R. Harrison, eds. Handbook of Marine Mammals, Vol 3. Academic Press, London.
164	Zeh, J.E., C.W. Clark, J.C. George, D. Withrow, G.M. Carroll, and W.R. Koski. 1993. Current population size and dynamics. Pages 409-489 in J.J.Burns, J.J.Montague, and C.C.Cowles, eds. The bowhead whale. Special Publication no.2. Society of Marine Mammology. Allen Press Inc., Lawrence, Kansas.
165	Würsig, B., Thewissen, J.G.M. and Kovacs, K.M. eds., 2017. Encyclopedia of marine mammals. Academic Press.
166	Jones, K.E., Bielby, J., Cardillo, M., Fritz, S.A., O'Dell, J., Orme, C.D.L., Safi, K., Sechrest, W., Boakes, E.H., Carbone, C., Connolly, C., Cutts, M.J., Foster, J.K., Grenyer, R., Habib, M., Plaster, C.A., Price, S.A., Rigby, E.A., Rist, J., Teacher, A., Bininda-Emonds, O.R.P., Gittleman, J.L., Mace, G.M., and Purvis, A. 2009. PanTHERIA: a species‐level database of life history, ecology, and g…
167	Ferguson SH, Higdon JW, Schmidt C, Pomerleau C, Matthews CJ. Investigating the relationship between body shape and life history traits in toothed whales: can body shape predict fast-slow life histories? Evol Biol. 2023;50(3):300–17.
168	Tacutu, R., Thornton, D., Johnson, E., Budovsky, A., Barardo, D., Craig, T., Diana, E., Lehmann, G., Toren, D., Wang, J., Fraifeld, V. E., de Magalhaes, J. P. (2018) "Human Ageing Genomic Resources: new and updated databases." Nucleic Acids Research 46(D1):D1083-D1090.
169	Feyrer LJ, Zhao ST, Whitehead H, Matthews CJ. Prolonged maternal investment in northern bottlenose whales alters our understanding of beaked whale reproductive life history. PLoS ONE. 2020;15(6):e0235114.

## Sheet: Readme
Raw data odontocete.csv
subo = suborder, fam = family, sp = scientific species name, references -> see tab, name = common name, group = Archetype, clus = cluster*, len = adult body length (m), loglen = log(len), weight = adult body weight (g), logwt = log(wt), wtpred = predicted weight controlled for body length, wtresid = residual weight from log(wt) ~ log(len), gest = gestation length (mo), loggest = log(gest), gestpr…
#Life-history values (body length, weight, gestation length, interbirth interval, neonate length, and age of sexual maturity) are mean values of references, whereas longevity was the oldest reported individual.
*Ferguson, S.H., Higdon, J.W., Schmidt, C., Pomerleau, C. and Matthews, C.J., 2023. Investigating the relationship between body shape and life history traits in toothed whales: Can body shape predict fast-slow life histories?. Evolutionary Biology, 50(3), pp.300-317.
#Ferguson, S.H. and Higdon, J.W., 2013. Grouping world cetaceans according to life-history characteristics indicates two divergent strategies. Canadian Wildlife Biology & Management, 2, pp.51-66.
